# Supplementary material for: Impact of Iron Mining Activity on the Endophytic Fungal Community of Aspilia grazielae
Source: J Fungi (Basel). 2023 May 30;9(6):632. doi: 10.3390/jof9060632 (PMC10303068; doi:10.3390/jof9060632)
Supplement: Supplementary file 1 [file jof-09-00632-s001.zip]

Archive with 1 entries (1 files):
- jof-2246016-supplementary.pdf
